# Supplementary material for: Autonomous apomixis in Praxelis clematidea (Asteraceae: Eupatorieae), an invasive alien plant
Source: AoB Plants. 2021 Jan 29;13(2):plab007. doi: 10.1093/aobpla/plab007 (PMC8035972; doi:10.1093/aobpla/plab007)
Supplement: plab007_suppl_Supplementary_Information_2 [file plab007_suppl_supplementary_information_2.xlsx]

## Sheet: Sheet1
Sample	leaf				Embryo				Endosperm
		Events	Geometric	CV		Events	Geometric	CV		Events	Geometric	CV
guangzhou 1		1242	6394.47	4.15		2392	6145.12	9.23		322	12741.1	10.41
guangzhou 2		1316	6672.66	4.76		2013	6494.26	12.22		260	13361	12.32
guangzhou 3		1552	6623.49	5.79		1661	6506.35	9.52		231	12743.4	10.69
guangzhou 4		1531	6463.45	6.02		2452	6433.06	9.23		233	12772.5	10.63
guangzhou 5		1582	6620.43	5.18		2134	6826.26	10.55		376	13374.5	11.89
qingyuan						4396	402.04	6.6		503	802.69	8.29
qinzhou						3336	345.07	12.8		761	678.41	9.81
maoming						4337	385.13	7.42		414	781.72	7.8
AVE		1444.6	6554.9	5.18	AVE	2840.12	4192.16	9.69625		387.5	8406.91	10.23
STD		154.49	119.34	0.76	STD	1057.75	3164.26	2.13693		178.32	6342.21	1.57537
Sample	PI 1(Embryo/leaf)	PI2(Endosperm/Embryo)
guangzhou 1	1.04	2.07
guangzhou 2	1.03	2.06
guangzhou 3	1.02	1.96
guangzhou 4	1	1.99
guangzhou 5	0.97	1.96
qingyuan	/	2
qinzhou	/	1.97
maoming	/	2.03
AVE	1.012	2.005
SD	0.0277489	0.0437526
