# Supplementary material for: Autonomous apomixis in Praxelis clematidea (Asteraceae: Eupatorieae), an invasive alien plant
Source: AoB Plants. 2021 Jan 29;13(2):plab007. doi: 10.1093/aobpla/plab007 (PMC8035972; doi:10.1093/aobpla/plab007)
Supplement: plab007_suppl_Supplementary_Information_3 [file plab007_suppl_supplementary_information_3.xlsx]

## Sheet: Sheet1
plant1（10capitula）				plant2（10capitula）				plant3（10capitula）				plant4（10capitula）				plant5（11capitula）				plant6（1capitula）				plant8（15capitula）				plant10（15capitula）
	non-viable	Viable		No	non-viable	Viable		No	non-viable	Viable		No	non-viable	Viable		No	non-viable	Viable		No	non-viable	Viable		No	non-viable	Viable		No	non-viable	Viable
	10	0		1	2	1		1	5	0		1	18	0		1	15	0		1	35	0		1	11	0		1	14	0
	17	0		2	3	0		2	7	1		2	14	0		2	13	0		2	42	0		2	19	0		2	20	0
	21	0		3	13	0		3	6	0		3	16	0		3	2	0		3	41	0		3	13	0		3	13	0
	14	0		4	37	0		4	3	0		4	12	0		4	3	0		4	21	0		4	15	0		4	18	0
	20	1		5	36	0		5	7	0		5	8	0		5	2	0		sum	139	0		5	14	0		5	19	0
	21	0		6	25	1		6	14	0		6	18	0		6	1	0						6	12	0		6	17	0
	17	0		7	20	0		7	8	0		7	12	0		7	5	0		pollen viability		0		7	14	0		7	17	0
	16	0		8	5	1		8	7	0		8	14	0		8	7	0						8	14	0		8	16	1
	12	0		9	19	0		9	5	0		9	11	0		9	8	0						9	18	0		9	36	0
	17	1		10	13	0		10	6	0		10	6	0		10	5	0						10	24	0		10	28	0
Sum	165	2		11	22	0		11	7	0		11	13	0		11	5	0						11	15	1		11	18	0
pollen viability	1.1976			12	16	0		13	12	0		12	13	0		12	15	0						12	26	0		12	17	0
				13	15	1		14	14	1		13	9	0		13	10	0						13	20	0		13	31	0
				14	20	0		15	14	0		14	10	0		14	4	0						14	25	0		14	19	0
pollen number	pollen viability	Ave	SD	15	25	0		16	5	0		15	7	0		15	13	0						15	8	0		15	9	0
167	1.1976	0.822926	0.573252	16	32	0		17	7	0		16	11	1		16	23	0						16	16	0		16	6	0
510	1.17647			17	8	0		18	7	0		17	14	0		17	25	0						17	10	0		17	16	0
293	1.70648			18	8	0		19	6	0		18	8	0		18	18	0						18	17	0		18	21	0
587	0.681431			19	10	0		20	6	0		19	8	0		19	15	0						19	18	0		19	25	0
189	0			20	9	0		21	6	0		20	4	0		sum	189	0						20	12	0		20	22	0
1006	0.596421			21	18	0		22	15	0		21	5	0										21	9	1		21	40	0
1741	0.402068			22	34	0		23	6	0		22	20	0		pollen viability		0						22	12	1		22	13	0
				23	16	0		24	10	0		23	8	0										23	17	0		23	17	0
4493				24	14	0		25	6	0		24	10	0										24	9	0		24	12	0
				25	15	0		26	5	1		25	6	0										25	12	0		25	21	0
				26	39	1		27	3	0		26	11	0										26	16	0		26	13	0
				27	30	1		28	15	1		27	11	0										27	11	0		27	17	0
				sum	504	6		29	13	0		28	12	1										28	18	0		28	24	0
								30	5	0		29	14	0										29	4	0		29	22	0
					pollen viability	1.17647		31	2	0		30	13	0										30	7	0		30	21	0
								32	12	1		31	16	0										31	18	0		31	29	0
								33	8	0		32	7	0										32	5	0		32	21	0
								34	10	0		33	6	0										33	14	0		33	10	1
								35	5	0		34	13	0										34	6	0		34	5	0
								36	7	0		35	12	0										35	6	0		35	6	0
								37	7	0		36	14	0										36	5	0		36	4	0
								38	4	0		37	7	0										37	23	1		37	13	0
								39	3	0		38	18	0										38	24	0		38	46	0
								sum	288	5		39	21	0										39	26	0		39	31	0
												40	19	1										40	7	0		40	20	0
									pollen viability	1.70648		41	9	0										41	22	0		41	18	0
												42	11	0										42	20	0		42	10	0
												43	13	0										43	15	0		43	12	0
												44	13	0										44	11	0		44	22	0
												45	12	1										45	5	0		45	15	0
												46	15	0										46	7	0		46	16	0
												47	12	0										47	5	0		47	33	0
												48	7	0										48	17	0		48	28	0
												49	5	0										49	14	0		49	45	0
												50	7	0										50	14	0		50	30	0
												51	5	0										51	14	0		51	35	0
												52	5	0										52	3	0		52	20	0
												sum	583	4										53	8	0		53	17	0
																								54	7	0		54	22	0
												pollen viability		0.681431										55	9	0		55	10	0
																								56	7	0		56	12	0
																								57	7	0		57	18	0
																								58	7	0		58	22	2
																								59	6	0		59	28	0
																								60	11	0		60	16	0
																								61	6	0		61	19	1
																								62	15	0		62	13	0
																								63	18	0		63	21	0
																								64	16	0		64	5	0
																								65	20	0		65	8	0
																								66	24	2		66	10	0
																								67	22	0		67	12	0
																								68	16	0		68	8	0
																								69	8	0		69	19	0
																								70	11	0		70	20	0
																								71	14	0		71	41	0
																								72	7	0		72	29	0
																								73	9	0		73	27	0
																								74	15	0		74	13	0
																								75	15	0		75	56	0
																								76	5	0		76	15	0
																								sum	1000	6		77	34	0
																												80	10	0
																								pollen viability		0.596421		81	13	0
																												82	10	0
																												85	18	1
																												86	35	1
																												87	35	0
																												88	50	0
																												89	17	0
																												sum	1734	7
																												pollen viability		0.402068
