# Supplementary material for: Autonomous apomixis in Praxelis clematidea (Asteraceae: Eupatorieae), an invasive alien plant
Source: AoB Plants. 2021 Jan 29;13(2):plab007. doi: 10.1093/aobpla/plab007 (PMC8035972; doi:10.1093/aobpla/plab007)
Supplement: plab007_suppl_Supplementary_Information_4 [file plab007_suppl_supplementary_information_4.xlsx]

## Sheet: Sheet1
	plant1（15capitula）			Plant2（10capitula）				Plant3（10capitula）			Plant4（15capitula）
	non-viable	Viable		non-viable	Viable			non-viable	Viable		non-viable	Viable
	1			7				2			7
	1			3				2			15
	3			4				4
	1			12				3			12
	1			9				1			8
	1			5				1			4
	1			3				1			9
	1			3				2			8
	4			3				2			11
	4			7				1			11
	1			4				1			13
	4			4				2			8
	2			2				2			15
	2			4				1			16
	1			3				2			12
	3			1	1			2			9
	1			2				1			12
	2			3				1			4
	3			5				1			11
	2			4				3			3
	1			4	1			1			7
	2			4				1			8
	1			3				2			6
	2			1				2	0		15
	1			3							4
	2			8							9
	1			4							8
	4			3							6
	2			4							5
	1			3							3
	2			2							10
	2			3
	3			4							11
	4			8							11
	3			3							12
	3			5							10
	1	0		15							11
				4							11
				3							6
				4							8
				3							11
				7							13
				4							13
				4							12
				3							13
				7							15
				3							7
				5							2
				5							9
				3							8
				4							2
											8
											6
											10
											8
											8
											8
											14
											9
											13
											12	1
											8
											11
											8	1
											9	1
											4	1
											3
											3
											6
											2
											6
											7
											9
											5
											4
											4
											4
											4
											4
											4
											6
											10
											9
											3
											1
											9
											6
											8
												4
pollen Sum	74	0		224	2			41	0		707	4
pollen viability		0			0.884956				0			0.562588
		pollen total sum		pollen viability	AVE	SD
		74		0	0.361886	0.438104
		226		0.884956
		41		0
		711		0.562588
		1052
