# Supplementary material for: Autonomous apomixis in Praxelis clematidea (Asteraceae: Eupatorieae), an invasive alien plant
Source: AoB Plants. 2021 Jan 29;13(2):plab007. doi: 10.1093/aobpla/plab007 (PMC8035972; doi:10.1093/aobpla/plab007)
Supplement: plab007_suppl_Supplementary_Information_5 [file plab007_suppl_supplementary_information_5.xlsx]

## Sheet: Sheet1
plant1			plant2			plant3			plant4			plant5			plant6			plant8			plant10
No	Size(μm)		No	Size(μm)		No	Size(μm)		No	Size(μm)		No	Size(μm)		No	Size(μm)		No	Size(μm)		No	Size(μm)
1	16.83		1	18.46		1	22.82		1	17.73		1	16.43		1	13.3		1	17.56		1	19.13
2	21.04		2	27.13		2	22.47		2	22.08		2	18.38		2	9.73		2	17.11		2	18
3	17.15		3	19.71		3	23.19		3	16.12		3	24.16		3	10.24	SD	3	17.24		3	16.49
4	17.02		4	16.95		4	18.82		4	16.95		4	10.87		Ave	11.09	1.93083	4	20.98		4	17.92
5	24.68		5	26.25		5	22.26		5	15.96		5	18.61					5	19.39	SD	5	18.26
6	18.18		6	17.26		6	21.59		6	16.61		6	19.2					Ave	18.456	1.68346	6	16.95
7	19.24		7	22.83		7	17.87		7	22.3		7	29.75								7	15.67
8	25.08		8	20.22		8	19.92		8	19.18		8	18.22								8	16.37
9	20.68		9	19.68		9	20.13		9	17.56		9	8								9	17.18
10	23.01		10	22.9		10	19.53		10	17.41		10	12.03								10	17.68
11	21.3		11	21.04		11	21.45		11	18		11	12.96	SD							11	15.2
12	17.51		12	25.86		12	24.01		12	17.41		Ave	17.1464	6.19953							12	19.22
13	21.64		13	23.5		13	20.79		13	17.92											13	22.01
14	29.87		14	20.23		14	19.18	SD	14	16.95											14	15.63
15	18.26		15	23.81		Ave	21.0021	1.82836	15	17.83											15	16.54
16	18.78		16	13.24					16	18.9											16	15.62
17	18.26		17	20.23					17	17.4											17	17.63
18	25.07		18	13.95					18	20.02											18	14.89
19	23.62		19	15.21					19	17.6											19	13.14
20	24.42		20	19.47					20	16.64											20	16.21	SD
21	18.48		21	22.77					21	19.45											Ave	16.987	1.8991
22	19.24		22	18.07					22	19.45
23	18.81		23	21.78					23	20.06
24	21.72		24	20.5					24	18.13	SD
25	16.79		25	22.68					Ave	18.2358	1.66486
26	17.35		26	23.91
27	20.87		27	25.75	sd
28	17.56		Ave	20.8663	3.63551
29	18.73
30	17.17
31	18.26
32	16.11				pollen numbers	Pollen Meas sizeμm	pollen size SD
33	18.46			plant1	83	19.6633	2.73982
34	18.3			plant2	27	20.8663	3.63551
35	18.54			plant3	14	21.0021	1.82836
36	17.67			plant4	24	18.2358	1.66486
37	24.36			plant5	11	17.1464	6.19953
38	19.18			plant6	3	11.09	1.93083
39	19.37			plant8	5	18.456	1.68346
40	18.64			plant10	20	16.987	1.8991
41	15.32			Sum	187
42	19.07			Ave		17.9309	2.69768
43	19.11			SD
44	16.41
45	19.36
46	19.71
47	18.18
48	17.97
49	20.18
50	19.26
51	18.44
52	20.02
53	19.46
54	17.88
55	19.15
56	19.59
57	18.39
58	17.63
59	19.61
60	25.9
61	18.44
62	19
63	20.45
64	20.24
65	16.32
66	16.38
67	16.62
68	20.18
69	17.6
70	24.45
71	18.03
72	25.81
73	26.05
74	22.54
75	20.73
76	19.67
77	17.27
78	20.1
79	17.17
80	19.88
81	20.88
82	17.92
83	18.43	sd
Ave	19.6633	2.73982
