# Supplementary material for: Autonomous apomixis in Praxelis clematidea (Asteraceae: Eupatorieae), an invasive alien plant
Source: AoB Plants. 2021 Jan 29;13(2):plab007. doi: 10.1093/aobpla/plab007 (PMC8035972; doi:10.1093/aobpla/plab007)
Supplement: plab007_suppl_Supplementary_Information_6 [file plab007_suppl_supplementary_information_6.xlsx]

## Sheet: Sheet 1 raw and Arsin data
Zhuhai				Maoming				Jiangmen				Qinzhou
emasculate	bag	open		emasculate	bag	open		emasculate	bag	open		emasculate	bag	open		Zhuhai emara	Zhuhai bag	Zhuhai open	Maoming emasc	Maoming bag	Maoming open	Jiangmen emascu	Jiangmen bag	Jiangmen open	Qinzhou emasc	Qinzhou bag	Qinzhou open
95	100	100		92	100	99		94	100	100		89	100	100		0.95	1	1	0.92	1	0.99	0.94	1	1	0.89	1	1
86	100	100		88	93	100		91	100	96		95	98	98		0.86	1	1	0.88	0.93	1	0.91	1	0.96	0.95	0.98	0.98
95	100	98		97	98	96		95	97	100		98	100	96		0.95	1	0.98	0.97	0.98	0.96	0.95	0.97	1	0.98	1	0.96
97	100	98		97	93	100		90	98	100		99	100	99		0.97	1	0.98	0.97	0.93	1	0.9	0.98	1	0.99	1	0.99
98	97	100		98	96	96		93	98	98		92	93	96		0.98	0.97	1	0.98	0.96	0.96	0.93	0.98	0.98	0.92	0.93	0.96
95	98	97		98	100	100		95	99	99		90	98	100		0.95	0.98	0.97	0.98	1	1	0.95	0.99	0.99	0.9	0.98	1
98	95	100		92	100	95		97	98	100		98	98	96		0.98	0.95	1	0.92	1	0.95	0.97	0.98	1	0.98	0.98	0.96
94	100	99		95	97	96		96	99	98		90	95	100		0.94	1	0.99	0.95	0.97	0.96	0.96	0.99	0.98	0.9	0.95	1
89	93	98		97	100	100		96	98	100		95	100	100		0.89	0.93	0.98	0.97	1	1	0.96	0.98	1	0.95	1	1
89	97	98		89	97	98		91	100	99		95	92	98		0.89	0.97	0.98	0.89	0.97	0.98	0.91	1	0.99	0.95	0.92	0.98
88	94	96		92	100	99		94	97	99		90	98	98		0.88	0.94	0.96	0.92	1	0.99	0.94	0.97	0.99	0.9	0.98	0.98
93	100	100		94	100	100		91	97	100		90	100	100		0.93	1	1	0.94	1	1	0.91	0.97	1	0.9	1	1
93	92	99		93	100	100		94	100	99		88	89	100		0.93	0.92	0.99	0.93	1	1	0.94	1	0.99	0.88	0.89	1
98	100	98		94	98	100		94	100	99		92	92	98		0.98	1	0.98	0.94	0.98	1	0.94	1	0.99	0.92	0.92	0.98
98	98	97		91	98	98		90	96	98		89	100	100		0.98	0.98	0.97	0.91	0.98	0.98	0.9	0.96	0.98	0.89	1	1
															Arsin	Zhuhai emara	Zhuhai bag	Zhuhai open	Maoming emasc	Maoming bag	Maoming open	Jiangmen emascu	Jiangmen bag	Jiangmen open	Qinzhou emasc	Qinzhou bag	Qinzhou open
																1.25324	1.5708	1.5708	1.16808	1.5708	1.42926	1.22263	1.5708	1.5708	1.09735	1.5708	1.5708
																1.03527	1.5708	1.5708	1.07586	1.19441	1.5708	1.14328	1.5708	1.287	1.25324	1.37046	1.37046
																1.25324	1.5708	1.37046	1.32523	1.37046	1.287	1.25324	1.32523	1.5708	1.37046	1.5708	1.287
																1.32523	1.5708	1.37046	1.32523	1.19441	1.5708	1.11977	1.37046	1.5708	1.42926	1.5708	1.42926
																1.37046	1.32523	1.5708	1.37046	1.287	1.287	1.19441	1.37046	1.37046	1.16808	1.19441	1.287
																1.25324	1.37046	1.32523	1.37046	1.5708	1.5708	1.25324	1.42926	1.42926	1.11977	1.37046	1.5708
																1.37046	1.25324	1.5708	1.16808	1.5708	1.25324	1.32523	1.37046	1.5708	1.37046	1.37046	1.287
																1.22263	1.5708	1.42926	1.25324	1.32523	1.287	1.287	1.42926	1.37046	1.11977	1.25324	1.5708
																1.09735	1.19441	1.37046	1.32523	1.5708	1.5708	1.287	1.37046	1.5708	1.25324	1.5708	1.5708
																1.09735	1.32523	1.37046	1.09735	1.32523	1.37046	1.14328	1.5708	1.42926	1.25324	1.16808	1.37046
																1.07586	1.22263	1.287	1.16808	1.5708	1.42926	1.22263	1.32523	1.42926	1.11977	1.37046	1.37046
																1.19441	1.5708	1.5708	1.22263	1.5708	1.5708	1.14328	1.32523	1.5708	1.11977	1.5708	1.5708
																1.19441	1.16808	1.42926	1.19441	1.5708	1.5708	1.22263	1.5708	1.42926	1.07586	1.09735	1.5708
																1.37046	1.5708	1.37046	1.22263	1.37046	1.5708	1.22263	1.5708	1.42926	1.16808	1.16808	1.37046
																1.37046	1.37046	1.32523	1.14328	1.37046	1.37046	1.11977	1.287	1.37046	1.09735	1.5708	1.5708
																	Zhuhai		Maomin				Jiangmen			Qinzhou
															open	1	1.5708	1	1.42926			1	1.5708		1	1.5708
																1	1.5708	1	1.5708			1	1.287		1	1.37046
																1	1.37046	1	1.287			1	1.5708		1	1.287
																1	1.37046	1	1.5708			1	1.5708		1	1.42926
																1	1.5708	1	1.287			1	1.37046		1	1.287
																1	1.32523	1	1.5708			1	1.42926		1	1.5708
																1	1.5708	1	1.25324			1	1.5708		1	1.287
																1	1.42926	1	1.287			1	1.37046		1	1.5708
																1	1.37046	1	1.5708			1	1.5708		1	1.5708
																1	1.37046	1	1.37046			1	1.42926		1	1.37046
																1	1.287	1	1.42926			1	1.42926		1	1.37046
																1	1.5708	1	1.5708			1	1.5708		1	1.5708
																1	1.42926	1	1.5708			1	1.42926		1	1.5708
																1	1.37046	1	1.5708			1	1.42926		1	1.37046
																1	1.32523	1	1.37046			1	1.37046		1	1.5708
															bag	2	1.5708	2	1.5708			2	1.5708		2	1.5708
																2	1.5708	2	1.19441			2	1.5708		2	1.37046
																2	1.5708	2	1.37046			2	1.32523		2	1.5708
																2	1.5708	2	1.19441			2	1.37046		2	1.5708
																2	1.32523	2	1.287			2	1.37046		2	1.19441
																2	1.37046	2	1.5708			2	1.42926		2	1.37046
																2	1.25324	2	1.5708			2	1.37046		2	1.37046
																2	1.5708	2	1.32523			2	1.42926		2	1.25324
																2	1.19441	2	1.5708			2	1.37046		2	1.5708
																2	1.32523	2	1.32523			2	1.5708		2	1.16808
																2	1.22263	2	1.5708			2	1.32523		2	1.37046
																2	1.5708	2	1.5708			2	1.32523		2	1.5708
																2	1.16808	2	1.5708			2	1.5708		2	1.09735
																2	1.5708	2	1.37046			2	1.5708		2	1.16808
																2	1.37046	2	1.37046			2	1.287		2	1.5708
															emasc	3	1.25324	3	1.16808			3	1.22263		3	1.09735
																3	1.03527	3	1.07586			3	1.14328		3	1.25324
																3	1.25324	3	1.32523			3	1.25324		3	1.37046
																3	1.32523	3	1.32523			3	1.11977		3	1.42926
																3	1.37046	3	1.37046			3	1.19441		3	1.16808
																3	1.25324	3	1.37046			3	1.25324		3	1.11977
																3	1.37046	3	1.16808			3	1.32523		3	1.37046
																3	1.22263	3	1.25324			3	1.287		3	1.11977
																3	1.09735	3	1.32523			3	1.287		3	1.25324
																3	1.09735	3	1.09735			3	1.14328		3	1.25324
																3	1.07586	3	1.16808			3	1.22263		3	1.11977
																3	1.19441	3	1.22263			3	1.14328		3	1.11977
																3	1.19441	3	1.19441			3	1.22263		3	1.07586
																3	1.37046	3	1.22263			3	1.22263		3	1.16808
																3	1.37046	3	1.14328			3	1.11977		3	1.09735

## Sheet: Sheet 2 among treat after Arsin
Seed set						treatment
1 Emasc	2 Bag	3 Open			open		bag		emasc
95	100	100	Zhuhai	1	1.5708	2	1.5708	3	1.25324
86	100	100		1	1.5708	2	1.5708	3	1.03527
95	100	98		1	1.37046	2	1.5708	3	1.25324
97	100	98		1	1.37046	2	1.5708	3	1.32523
98	97	100		1	1.5708	2	1.32523	3	1.37046
95	98	97		1	1.32523	2	1.37046	3	1.25324
98	95	100		1	1.5708	2	1.25324	3	1.37046
94	100	99		1	1.42926	2	1.5708	3	1.22263
89	93	98		1	1.37046	2	1.19441	3	1.09735
89	97	98		1	1.37046	2	1.32523	3	1.09735
88	94	96		1	1.287	2	1.22263	3	1.07586
93	100	100		1	1.5708	2	1.5708	3	1.19441
93	92	99		1	1.42926	2	1.16808	3	1.19441
98	100	98		1	1.37046	2	1.5708	3	1.37046
98	98	97		1	1.32523	2	1.37046	3	1.37046
92	100	100	Maomin	1	1.42926	2	1.5708	3	1.16808
87	93	100		1	1.5708	2	1.19441	3	1.07586
97	98	96		1	1.287	2	1.37046	3	1.32523
97	93	100		1	1.5708	2	1.19441	3	1.32523
98	96	100		1	1.287	2	1.287	3	1.37046
98	100	100		1	1.5708	2	1.5708	3	1.37046
92	100	100		1	1.25324	2	1.5708	3	1.16808
95	97	100		1	1.287	2	1.32523	3	1.25324
97	100	100		1	1.5708	2	1.5708	3	1.32523
76	97	98		1	1.37046	2	1.32523	3	1.09735
92	100	100		1	1.42926	2	1.5708	3	1.16808
94	100	100		1	1.5708	2	1.5708	3	1.22263
93	100	100		1	1.5708	2	1.5708	3	1.19441
94	98	100		1	1.5708	2	1.37046	3	1.22263
91	98	98		1	1.37046	2	1.37046	3	1.14328
94	100	100	Jiangmen	1	1.5708	2	1.5708	3	1.22263
91	100	100		1	1.287	2	1.5708	3	1.14328
80	100	100		1	1.5708	2	1.32523	3	1.25324
90	100	100		1	1.5708	2	1.37046	3	1.11977
93	98	98		1	1.37046	2	1.37046	3	1.19441
95	99	99		1	1.42926	2	1.42926	3	1.25324
97	98	100		1	1.5708	2	1.37046	3	1.32523
96	99	98		1	1.37046	2	1.42926	3	1.287
80	98	100		1	1.5708	2	1.37046	3	1.287
91	100	99		1	1.42926	2	1.5708	3	1.14328
94	97	99		1	1.42926	2	1.32523	3	1.22263
91	100	100		1	1.5708	2	1.32523	3	1.14328
94	100	99		1	1.42926	2	1.5708	3	1.22263
82	100	99		1	1.42926	2	1.5708	3	1.22263
90	100	98		1	1.37046	2	1.287	3	1.11977
89	100	100		1	1.5708	2	1.5708	3	1.09735
95	98	98	Qinzhou	1	1.37046	2	1.37046	3	1.25324
98	100	96		1	1.287	2	1.5708	3	1.37046
99	100	99		1	1.42926	2	1.5708	3	1.42926
92	93	96		1	1.287	2	1.19441	3	1.16808
90	98	100		1	1.5708	2	1.37046	3	1.11977
98	98	96		1	1.287	2	1.37046	3	1.37046
90	95	100		1	1.5708	2	1.25324	3	1.11977
95	100	100		1	1.5708	2	1.5708	3	1.25324
95	92	100		1	1.37046	2	1.16808	3	1.25324
90	98	100		1	1.37046	2	1.37046	3	1.11977
90	100	100		1	1.5708	2	1.5708	3	1.11977
88	89	100		1	1.5708	2	1.09735	3	1.07586
92	92	98		1	1.37046	2	1.16808	3	1.16808
89	100	100		1	1.5708	2	1.5708	3	1.09735

## Sheet: Sheet3 among pops after Arsin
		open	bag	emar
1	Zhuhai	1.5708	1.5708	1.25324
1		1.5708	1.5708	1.03527
1		1.37046	1.5708	1.25324
1		1.37046	1.5708	1.32523
1		1.5708	1.32523	1.37046
1		1.32523	1.37046	1.25324
1		1.5708	1.25324	1.37046
1		1.42926	1.5708	1.22263
1		1.37046	1.19441	1.09735
1		1.37046	1.32523	1.09735
1		1.287	1.22263	1.07586
1		1.5708	1.5708	1.19441
1		1.42926	1.16808	1.19441
1		1.37046	1.5708	1.37046
1		1.32523	1.37046	1.37046
2	Maoming	1.42926	1.5708	1.16808
2		1.5708	1.19441	1.07586
2		1.287	1.37046	1.32523
2		1.5708	1.19441	1.32523
2		1.287	1.287	1.37046
2		1.5708	1.5708	1.37046
2		1.25324	1.5708	1.16808
2		1.287	1.32523	1.25324
2		1.5708	1.5708	1.32523
2		1.37046	1.32523	1.09735
2		1.42926	1.5708	1.16808
2		1.5708	1.5708	1.22263
2		1.5708	1.5708	1.19441
2		1.5708	1.37046	1.22263
2		1.37046	1.37046	1.14328
3	Jiangmen	1.5708	1.5708	1.22263
3		1.287	1.5708	1.14328
3		1.5708	1.32523	1.25324
3		1.5708	1.37046	1.11977
3		1.37046	1.37046	1.19441
3		1.42926	1.42926	1.25324
3		1.5708	1.37046	1.32523
3		1.37046	1.42926	1.287
3		1.5708	1.37046	1.287
3		1.42926	1.5708	1.14328
3		1.42926	1.32523	1.22263
3		1.5708	1.32523	1.14328
3		1.42926	1.5708	1.22263
3		1.42926	1.5708	1.22263
3		1.37046	1.287	1.11977
4	Qinzhou	1.5708	1.5708	1.09735
4		1.37046	1.37046	1.25324
4		1.287	1.5708	1.37046
4		1.42926	1.5708	1.42926
4		1.287	1.19441	1.16808
4		1.5708	1.37046	1.11977
4		1.287	1.37046	1.37046
4		1.5708	1.25324	1.11977
4		1.5708	1.5708	1.25324
4		1.37046	1.16808	1.25324
4		1.37046	1.37046	1.11977
4		1.5708	1.5708	1.11977
4		1.5708	1.09735	1.07586
4		1.37046	1.16808	1.16808
4		1.5708	1.5708	1.09735
